# Supplementary material for: Current and Future Impacts of Lithium Carbonate from Brines: A Global Regionalized Life Cycle Assessment Model
Source: Environ Sci Technol. 2025 Mar 26;59(13):6543–55. doi: 10.1021/acs.est.4c12619 (PMC11984106; doi:10.1021/acs.est.4c12619)
Supplement: Supplementary file 2 — es4c12619_si_002.xlsx [file es4c12619_si_002.xlsx]

## Sheet: Information
The supplementary information (B) for:
Current and Future Impacts of Lithium Carbonate from Brines: A Global Regionalized Life Cycle Assessment Model
Vanessa Schenker (1), Stephan Pfister (1)
(1) Institute of Environmental Engineering, ETH Zürich, Laura-Hezner-Weg 7, 8093 Zürich, Switzerland
E-mail address of corresponding author: vanessa.schenker@ifu.baug.ethz.ch
Table of content
Spreadsheets	Content
B1 - LCIA - AWARE CF	Characterization factors of water scarcity impacts used for regionalized life cycle assessment
B2 - LCI - Input data	LCI - Input data for the model
B3 - LCI - Brine chemistry	LCI - Chemical analyses used in this model
B4 - LCI - Resource demand	LCI - Resource demand of 1 kg of Li2CO3 production
B5 - LCI - Literature comparison	LCI - Comparison with literature
B6 - LCA - GWP & WSF	LCA-results on climate change and water scarcity impacts of 1 kg of Li2CO3 at battery grade
B7 - LCA - Stats LCA	LCA-results on climate change and water scarcity impacts of 1 kg of Li2CO3 at battery grade (statistics)
B8 - LCA - Decarbonized energy	LCA-results on decarbonized energy provision (reduction potential)
B9 - LIBs	LCA-results of Li-ion batteries (NMC811 & LFP)
B.10 - LCA Brine chemistry	LCA-results for brine chemistry of selected salt lakes in South America
B.11 - LSA	Local sensitivity analysis for all assessed sites.
B12 - Read me	ReadmeLCI + 25 excel sheets containing LCIs of all assessed sites (directly importable to BW2)

## Sheet: B.1_LCIA - AWARE CF
AWARE characterization factors on country basis + site-specific CF for geothermal operations
Characterization factors provided by Boulay et al. (2018)
Country	Agg_CF_irri	Agg_CF_non_irri	Agg_CF_unspecified		Site	Agg_CF_irri	Agg_CF_non_irri	Agg_CF_unspecified
Afghanistan	58.6391	31.6359	57.9355		Upper Rhine Graben	0.9	0.7	0.8
Albania	36.5749	9.07025	34.1635		Salton Sea	6.2	4.2	6.2
Algeria	66.2089	37.03	64.1718		Salar de Atacama	88.1	94.7	88.1
American Samoa	0	4.41753	4.41753		Salar de Olaroz	5	5	5
Andorra	64.9519	13.2722	56.3308		Salar de Cauchari-Olaroz	5	5	5
Angola	4.57928	9.91245	5.78854		Salar del Hombre Muerto North	2.7	2.7	2.7
Anguilla	0	22.3721	22.3721		Chaerhan	48.5	70.6	49.9
Antigua and Barbuda	10.3476	4.88346	5.75991		Sal de Vida	2.7	2.7	2.7
Argentina	37.5966	4.19292	30.1415		Tres Quebradas	91.8	96.5	92
Armenia	87.5485	43.7245	85.7529		Fenix	2.7	2.7	2.7
Aruba	0	0	0		Silver Peak	91.7328	91.7328	91.7328
Australia	72.79	25.4062	71.0812		Salar de Uyuni	21.5	25.1	21.5
Austria	1.27878	1.14283	1.24593		Salar de Pastos Grandes	100	100	100
Azerbaijan	86.8231	44.4099	84.6293		Salar de Tolillar	2.7	2.7	2.7
Bahrain	8.16268	9.03994	8.72716		Salar del Rincon	6.7	11	6.9
Bangladesh	3.0099	2.34334	2.98632		Salar de Arizaro	8.2	8.2	8.2
Barbados	17.511	7.60042	9.70662		Salar de Rio Grande	100	100	100
Belarus	3.76054	2.98872	3.36418		Sal de los Angeles	2.7	2.7	2.7
Belgium	2.20834	1.20432	1.37369		Salar de Centenario	2.7	2.7	2.7
Belize	1.2578	1.04844	1.0884		Salar de Antofalla	2.7	2.7	2.7
Benin	5.49519	7.20023	6.32367		Pocuelos	100	100	100
Bhutan	1.06419	0.7646	1.02143		Salar de Salinas Grandes	2.4	7.1	6.6
Bolivia	3.46627	1.68477	2.89121		Maricunga	100	100	100
Bosnia and Herzegovina	1.33577	1.01596	1.1746		Twelveheads	2.8	1.6	1.7
Botswana	13.0361	33.0435	21.7127		Kachi	0.6	4.8	1.2
Brazil	2.65289	1.89899	2.2752		West Taijinair	22	28.4	22.6
British Virgin Islands	23.411	13.2407	14.6191		East Taijinair	22	28.4	22.6
Brunei	0.204982	0.179055	0.18279		Qinghai Yiliping	100	100	100
Bulgaria	27.9922	9.4687	26.6952		Jintaier Lake	15.2	19.6	15.3
Burkina Faso	16.842	19.5639	18.2008
Burundi	10.6818	65.1932	29.1119
Cambodia	9.43376	3.34664	8.56498
Cameroon	11.1467	3.95642	7.14011
Canada	8.3769	2.68557	6.57762
Cape Verde	26.095	8.33333	24.8128
Central African Republic	14.7484	9.69782	8.88104
Chad	12.3165	35.8122	21.6028
Chile	83.2023	35.1416	81.3797
China	45.8473	27.0807	42.4713
Colombia	2.24723	0.779985	1.42117
Comoros	5.43234	9.80112	9.67861
Congo	0.714752	0.563186	0.568608
Congo, Democratic Republic of the	1.87447	9.38207	7.70921
Costa Rica	2.05418	0.651582	1.08336
Ivory Coast	6.37134	5.86591	6.01753
Croatia	1.91704	1.35379	1.58596
Cuba	3.85708	2.99105	3.65701
Cyprus	76.6432	48.6642	75.6798
Czech Republic	1.89792	1.69255	1.82733
Denmark	2.03725	1.98855	2.03437
Djibouti	13.1452	34.4044	20.9246
Dominica	12.5964	5.81812	6.88087
Dominican Republic	12.0677	4.0272	10.1852
East Timor	11.2634	3.32765	9.60363
Ecuador	7.98758	2.16157	6.72671
Egypt	95.6739	98.4006	95.9649
El Salvador	1.58682	1.71009	1.66409
Equatorial Guinea	0	0.288651	0.28922
Eritrea	44.6814	36.0411	44.0652
Estonia	1.32798	1.07127	1.09236
Ethiopia	27.3968	28.5339	28.9852
Falkland Islands	0	5.3883	5.3883
Faroe Islands	0	1.43926	1.43926
Fiji	3.00665	1.07301	2.09298
Finland	1.51867	1.73176	1.67234
France	9.48681	3.05108	8.15062
French Guiana	0.465461	0.493618	0.47709
Gabon	0.942826	0.410775	0.443063
Georgia	83.1041	24.5074	75.9483
Germany	1.77844	1.11662	1.31233
Ghana	16.8374	16.074	16.4385
Gibraltar	48.066	30.9847	46.1627
Greece	69.3603	28.3479	68.0363
Greenland	0	0	0
Grenada	8.33315	13.4745	11.8222
Guadeloupe	9.94656	6.95052	9.52387
Guatemala	1.15563	1.09924	1.11726
Guinea	10.0859	20.9651	15.3867
Guinea Bissau	2.70529	2.64724	2.69858
Guyana	0.957287	0.454885	0.934699
Haiti	6.18438	4.46715	5.96171
Honduras	0.917594	1.08003	0.980628
Hungary	1.28763	1.16412	1.26384
Iceland	0	1.0828	1.0828
India	30.4943	21.3061	29.836
Indonesia	23.9352	8.92576	21.8136
Iran	66.851	40.1438	66.2817
Iraq	58.9746	36.6644	58.6643
Ireland	1.63576	0.791911	0.796565
Isle of Man	0	4.97655	4.97655
Israel	87.0305	54.9708	84.8723
Italy	46.4013	16.6783	43.214
Jamaica	11.6579	6.30204	8.68535
Japan	0.597368	0.573191	0.588939
Jersey	0	13.5425	13.5425
Jordan	79.0277	49.9023	77.6815
Kazakhstan	52.801	27.5802	50.5993
Kenya	11.2857	28.9889	21.2676
Kuwait	47.0829	71.0242	58.9411
Kyrgyzstan	63.4336	55.8586	62.959
Laos	5.95921	3.79714	5.7516
Latvia	1.45797	1.24456	1.25812
Lebanon	86.899	50.7115	83.4179
Lesotho	15.416	25.3106	18.6092
Liberia	1.27206	0.646303	0.680912
Libya	46.4644	27.9723	46.1156
Liechtenstein	0.929575	0.713792	0.76101
Lithuania	1.69744	1.2692	1.31284
Luxembourg	0.99027	0.722381	0.774199
Macedonia	53.7176	18.2028	48.8944
Madagascar	7.72691	2.30813	7.3813
Malawi	5.22487	6.61777	5.48327
Malaysia	0.587703	0.516838	0.557393
Mali	16.4502	28.0024	17.9712
Malta	68.78	46.1902	65.1026
Martinique	17.0877	2.53966	14.725
Mauritania	96.7659	52.6141	90.4399
Mauritius	0.776887	3.446	3.33711
Mayotte	0	0	0
Mexico	36.2914	14.4505	33.5779
Moldova	2.23445	2.0073	2.17628
Monaco	5.05146	1.72698	3.04199
Mongolia	18.96	30.6236	21.854
Montenegro	1.23513	0.847905	1.16838
Montserrat	0	10.451	10.451
Morocco	88.0569	54.031	87.3525
Mozambique	7.07597	5.47045	6.98753
Myanmar	5.69152	1.77733	5.46392
Namibia	10.7912	34.6885	22.0434
Nepal	13.8211	17.8896	14.1854
Netherlands	1.5894	0.95719	1.20213
New Caledonia	0	3.45976	3.45976
New Zealand	8.28079	1.68899	6.61284
Nicaragua	1.63581	0.875307	1.34546
Niger	7.06847	18.566	8.66185
Nigeria	7.99841	9.81877	8.92347
North Korea	2.78283	2.19527	2.71614
Norway	0.690692	0.77995	0.757254
Oman	12.2983	31.8248	14.3885
Pakistan	59.3038	40.8116	58.4477
Panama	0.938035	0.633935	0.660411
Papua New Guinea	1.04259	0.453635	0.475963
Paraguay	1.12371	1.58659	1.3758
Peru	29.28	13.2425	27.7866
Philippines	7.91491	2.21323	6.98191
Poland	2.10001	1.99795	2.01607
Portugal	52.2687	17.0819	50.8842
Puerto Rico	21.6546	2.07756	9.38542
Qatar	43.145	60.0707	49.5119
Raunion	2.32392	12.0138	7.39268
Romania	4.19338	1.73691	3.98374
Russia	20.7686	3.66281	12.5172
Rwanda	68.8912	75.2939	74.8588
Samoa	0	0.910033	0.910033
San Marino	17.7479	6.09003	15.657
Sao Tome and Principe	30.1161	25.5772	30.079
Saudi Arabia	18.2983	28.3652	18.5615
Senegal	80.8177	52.7913	78.3796
Serbia	3.59703	2.30427	3.76168
Sierra Leone	1.33641	0.809388	1.133
Singapore	0	0.926301	0.926301
Slovakia	1.2881	1.19212	1.27422
Slovenia	1.18019	1.0872	1.17368
Solomon Islands	0	0.859989	0.859989
Somalia	70.9894	47.0063	66.4556
South Africa	40.7599	21.1343	38.3535
South Korea	0.746958	1.06611	0.89398
Spain	80.7602	31.4107	79.3344
Sri Lanka	23.1979	5.03624	22.1696
Saint Kitts and Nevis	6.3848	4.319	4.58591
Saint Lucia	43.4259	14.1445	41.5471
Saint Pierre and Miquelon	0	16.0668	16.0668
Saint Vincent and the Grenadines	0	9.23288	9.23288
Sudan	53.2929	49.4526	52.936
Suriname	0.664987	0.584345	0.655111
Svalbard and Jan Mayen	0	45.4273	45.4273
Swaziland	1.54644	2.81602	1.82531
Sweden	2.77554	1.69351	2.11657
Switzerland	1.32012	0.737323	0.965402
Syria	79.1687	48.4733	78.5868
Taiwan	2.04679	2.61374	2.22581
Tajikistan	72.4696	49.1295	71.5808
Tanzania	6.71921	29.0563	13.7064
Thailand	7.30145	3.94552	6.98163
The Bahamas	0	27.3563	27.3563
Gambia	6.45194	13.6425	10.966
Togo	9.16584	10.9438	10.3523
Tonga	0	12.6753	12.6753
Trinidad and Tobago	57.217	22.7192	25.6848
Tunisia	69.8107	40.1143	68.9115
Turkey	58.0427	22.2409	56.4603
Turkmenistan	67.641	44.2347	66.8168
Turks and Caicos Islands	0	12.6622	12.6622
Uganda	78.9693	87.9022	86.9152
Ukraine	37.6514	6.23819	32.4862
United Arab Emirates	11.5477	47.2715	15.2002
United Kingdom	3.34108	1.24834	1.61217
United States of America	35.7155	9.08708	33.127
Uruguay	0.581904	0.469095	0.542102
Uzbekistan	73.0934	50.2138	72.1134
Vanuatu	0	2.05348	2.05348
Venezuela	6.92852	4.58461	5.95434
Vietnam	17.7497	4.7246	12.0981
British Virgin Islands	23.411	13.2407	14.6191
Western Sahara	0	56.0952	56.3341
Yemen	46.9819	48.6327	47.0171
Zambia	5.32396	6.71427	5.62517
Zimbabwe	4.02692	10.1225	4.68372
World	45.7369	20.3041	42.9535
RER	48.9504	5.91858	40.9641
Europe-CH	48.9621	5.95132	41.0187
RoW
RAF	73.0839	59.2815	71.6006
RAS	44.4364	22.8455	42.2132
RLA	37.8455	6.34764	31.0901
RNA	35.5031	8.80785	32.7244
RME	60.2636	40.9709	59.8122
ENTSOE	49.9738	5.68798	42.5202
BRIC	36.9039	21.7024	34.7686
BRICS	36.9703	21.7011	34.8284
OECD	47.3053	8.74404	42.8316
OECD+BRIC	40.8328	17.4563	37.764
OECD+BRICS	40.8281	17.4895	37.7648
CS	5.34259	3.29108	5.61269
PS	85.6928	54.0157	83.7501
OCEANIA	70.6487	19.4783	68.2958
RME	60.2636	40.9709	59.8122
RER	48.9504	5.91858	40.9641
ENTSOE	49.9738	5.68798	42.5202
RAF	73.0839	59.2815	71.6006
ENTSOE	49.9738	5.68798	42.5202
Europe-CH	48.9621	5.95132	41.0187
RAS	44.4364	22.8455	42.2132
RER	48.9504	5.91858	40.9641
RLA	37.8455	6.34764	31.0901
RNA	35.5031	8.80785	32.7244
RER	48.9504	5.91858	40.9641
Canada	8.3769	2.68557	6.57762
RAS	44.4364	22.8455	42.2132
RER	48.9504	5.91858	40.9641
RER	48.9504	5.91858	40.9641
RAS	44.4364	22.8455	42.2132
RER	48.9504	5.91858	40.9641
RER	48.9504	5.91858	40.9641
ENTSOE	49.9738	5.68798	42.5202
World	45.7369	20.3041	42.9535
Serbia	3.59703	2.30427	3.76168
Sudan	53.2929	49.4526	52.936
RNA	35.5031	8.80785	32.7244
China	45.8473	27.0807	42.4713
ENTSOE	49.9738	5.68798	42.5202
RNA	35.5031	8.80785	32.7244
RER	48.9504	5.91858	40.9641
Puerto Rico	21.6546	2.07756	9.38542
ENTSOE	49.9738	5.68798	42.5202
Canada	8.3769	2.68557	6.57762
United States of America	35.7155	9.08708	33.127
RAS	44.4364	22.8455	42.2132
Brazil	2.65289	1.89899	2.2752
RER	48.9504	5.91858	40.9641
RAF	73.0839	59.2815	71.6006
RAF	73.0839	59.2815	71.6006
OCEANIA	70.6487	19.4783	68.2958
Turkey	58.0427	22.2409	56.4603
RAS	44.4364	22.8455	42.2132
Indonesia	23.9352	8.92576	21.8136
China	45.8473	27.0807	42.4713
Ukraine	37.6514	6.23819	32.4862
RAF	73.0839	59.2815	71.6006
RLA	37.8455	6.34764	31.0901
RAF	73.0839	59.2815	71.6006
South Korea	0.746958	1.06611	0.89398
India	30.4943	21.3061	29.836
United States of America	35.7155	9.08708	33.127
Russia	20.7686	3.66281	12.5172
World	45.7369	20.3041	42.9535
RLA	37.8455	6.34764	31.0901
RAF	73.0839	59.2815	71.6006
World	45.7369	20.3041	42.9535
RLA	37.8455	6.34764	31.0901
Japan	0.597368	0.573191	0.588939
Mexico	36.2914	14.4505	33.5779

## Sheet: B.2_LCI - Input data
Input data for LCI model
Table B.2: Input data used for LCI modelling. Additional description of parameters can be found in appendix A.
Site name	Salton Sea	Upper Rhine Graben	Salar de Atacama	Salar de Olaroz	Salar de Cauchari-Olaroz	Salar del Hombre Muerto North	Tres Quebradas	Salar del Rincon	Salar de Arizaro	Salar de Rio Grande	Salar de Tolillar	Fenix	Sal de Vida	Salar de Pastos Grandes	Salar de Antofalla	Salar de Centenario	Pozuelos	Salar de Salinas Grandes	Maricunga	Salar de Uyuni	Silver Peak	Kachi	Chaerhan	Qinghai Yiliping	Sal de los Angeles
abbreviation	Sal	URG	Ata	Ola	Cau	Hom	TresQ	Rin	Ari	Rio	Tol	Fen	Vid	Pas	Ant	Cent	Poz	SalG	Mari	Uyu	Sil	Kach	Chaer	Yilip	Ang
deposit_type	geothermal	geothermal	salar	salar	salar	salar	salar	salar	salar	salar	salar	salar	salar	salar	salar	salar	salar	salar	salar	salar	salar	salar	salar	salar	salar
activity_status	Construction started	Feasibility complete	Operating	Operating	Operating	Prefeas/Scoping	Construction started	Feasibility complete	Exploration	Advanced exploration	Prefeas/Scoping	Operating	Construction started	Construction planned	Exploration	Construction started	Exploration	Reserves Development	Construction planned	Construction started	Operating	Feasibility Started	Operating	Commissioning	Preproduction
technology_group	geo_DLE	geo_DLE	salar_conv	salar_IX	salar_conv	salar_conv	salar_conv	salar_DLE	salar_DLE	salar_DLE	salar_DLE	salar_DLE	salar_conv	salar_conv	salar_DLE	salar_DLE	salar_DLE	salar_DLE	salar_conv	salar_DLE	salar_IX	salar_DLE	salar_DLE	salar_DLE	salar_DLE
country_location	US-WECC	DE	CL	AR	AR	AR	AR	AR	AR	AR	AR	AR	AR	AR	AR	AR	AR	AR	CL	BO	US-WECC	AR	CN-NWG	CN-NWG	AR
elevation	-71	143	2300	3900	3000	4000	4100	3718	3480	3660	3630	4000	4000	3780	3330	3820	3760	3414	3750	3653	1544	3000	2670	2700	4060
longitude	-115.578	7.97511	-68.3216	-66.7	-66.7907	-66.9819	-68.6651	-67.12	-67.7097	-68.1444	-67.1241	-67.0488	-66.9471	-66.7046	-67.463	-66.8163	-66.8178	-65.9464	-69.0717	-67.378	-117.579	-67.429	95.2404	91.4839	-66.7483
latitude	33.1776	48.6558	-23.6418	-23.45	-23.7574	-25.2256	-27.3641	-24.0575	-24.7701	-25.006	-25.0367	-25.3927	-25.3453	-24.5709	-25.248	-25.0908	-24.699	-23.7286	-26.8777	-20.5429	37.7754	-26.4988	36.7845	38.5406	-25.2447
annual_airtemp	22	15	16.8	8.24	5.1	5.2	4				6.5	5.2	5.2	6.3					5.5	7.8	13
evaporation_rate	0	0	1.44	1.246	1.27	1.106	1.788	1.233			2.044	1.106	1.106	1.2					1.44	1.318	1.425
boilingpoint_process	100	100	99.5	86.8	89	86.4	94.9					86.4	86.4								94.92
density_brine	1.13	1.13	1.223	1.211	1.22	1.206	1.237	1.22	1.22	1.22	1.2	1.206	1.206	1.22	1.22	1.22	1.22	1.22	1.2	1.2	1.2		1.349	1.349	1.22
vec_ini
ini_Li	0.0178761	0.0189381	0.15	0.0639141	0.05	0.0661692	0.0949879	0.0286885	0.0260656	0.0344262	0.0261667	0.0661692	0.0782	0.0355738	0.0254918	0.0309016	0.0169672	0.0221311	0.0919672	0.07	0.02	0.02	0.022	0.022	0.0192623
ini_Cl	12.5677	5.35991	16.04	14.5874	14.7	14.9422	17.1918	15.6148	4.82352	12.2049		14.9422			7.22959	1.76172	14.4494	11.4972	15.797	16.975	10.06				3.13689
ini_Na	4.35832	1.96735	7.6	9.86482	9.8	9.17761	5.56677	10.0164	2.09549	7.57377		9.17761			4.57131	0.856557	8.83377	7.11615	7.13984	8.78333	6.2				1.76516
ini_K	1.28027	0.431681	1.85	0.514203	4.81	0.681012	0.915036	0.538525	0.618279	0.304098		0.681012	0.8653	0.376803	0.0661475	0.247951	0.243934	0.308361	0.667377	1.30833	0.8				0.645574
ini_Ca	2.27292	0.459735	0.031	0.0393064	0.001	0.0606965	4.16564	0.0229508	0.042377	0.0655738	0.0324167	0.0606965			0.0438525	0.00401639	0.0457377	0.118197	1.05303	0.2775	0.71				0.115
ini_Mg	0.00964602	0.00876106	0.96	0.165566	0.14	0.151741	0.151576	0.17377	0.33541	0.213115	0.136333	0.151741	0.172	0.258689	0.0668852	0.186639	0.151967	0.092623	0.600574	1.39167	0.02				0.0764754
ini_SO4	0.00518584	0.0152212	1.65	1.5384	0.2	0.844362	0	1.31066	2.47918	0.869672		0.844362	0.8993		0.640574	0.998689	0.742623	0.178197	0.0582787	1.775	0				0.78582
ini_B	0.0263717	0.00415929	0.064	0.0938068	0.6	0.00862355	0.127405	0.131885	0.270984	0.137131	0.0185833	0.00862355		0.0652459	0.0719672	0.0329508	0.111967	0.0363934	0.0468852	0.0583333	0.005				0.0662295
ini_Si	0.0302655	0.0059469																			0
ini_As	0.00079646	0.00179646																			0
ini_Mn	0.106283	0.00216814																			0
ini_Fe	0.119204	0.00330973																			0
ini_Zn	0.0409735	0.000460177																			0
ini_Sr	0.0384071	0.0244248																			0
ini_Ba	0.0181416	0.00127434																			0
ini_H2O	67.6032	80.1904	71.655	74.1235	72.33	74.0676	71.7868	72.1624	89.3087	78.5973		74.0676			89.3087	78.5973	93.3896	74.0676	0	69.3608	82.185				93.3896
density_enriched_brine	1.13	1.13	1.333	1.333	1.333	1.333	1.433	1.22	1.22	1.22	1.2	1.206	1.333	1.33	1.22	1.22	1.22	1.22		1.2	1.333		1.349	1.349	1.22
vec_end															0	0	0	0
end_Li	0.0178761	0.0189381	6.001	1.2	0.72	1.02745	3.81172	0.0286885	0.0260656	0.0344262	0.0261667	0.0661692	0.7	3	0.0254918	0.0309016	0.0169672	0.0221311	0.9	0.07	0.6	0.02	0.022	0.022	0.0192623
end_Cl	12.5677	5.35991	33.047		14.2	16.6121	36.7147	15.6148	4.82352	12.2049		14.9422			7.22959	1.76172	14.4494	11.4972		16.975					3.13689
end_Na	4.35832	1.96735	0.071		6.86	6.23167	0.130216	10.0164	2.09549	7.57377		9.17761			4.57131	0.856557	8.83377	7.11615		8.78333					1.76516
end_K	1.28027	0.431681	0		4.2	4.11169	2.2053	0.538525	0.618279	0.304098		0.681012			0.0661475	0.247951	0.243934	0.308361		1.30833					0.645574
end_Ca	2.27292	0.459735	0.061		0.016	0.00887231	8.46364	0.0229508	0.042377	0.0655738	0.0324167	0.0606965		8.46364	0.0438525	0.00401639	0.0457377	0.118197		0.2775					0.115
end_Mg	0.00964602	0.00876106	1.501		0.008	0.0354892	0.187858	0.17377	0.33541	0.213115	0.136333	0.151741		0.187858	0.0668852	0.186639	0.151967	0.092623		1.39167					0.0764754
end_SO4	0.00518584	0.0152212	0.24		2.97	2.67728	0	1.31066	2.47918	0.869672		0.844362		0	0.640574	0.998689	0.742623	0.178197		1.775					0.78582
end_B	0.0263717	0.00415929	0.8		0.7	0.17927	0.559874	0.131885	0.270984	0.137131	0.0185833	0.00862355		0.559874	0.0719672	0.0329508	0.111967	0.0363934		0.0583333					0.0662295
end_Si	0.0302655	0.0059469										0			0	0	0	0		0
end_As	0.00079646	0.00179646										0			0	0	0	0		0
end_Mn	0.106283	0.00216814										0			0	0	0	0		0
end_Fe	0.119204	0.00330973										0			0	0	0	0		0
end_Zn	0.0409735	0.000460177										0			0	0	0	0		0
end_Sr	0.0384071	0.0244248										0			0	0	0	0		0
end_Ba	0.0181416	0.00127434										0			0	0	0	0		0
end_H2O	67.6032	80.1904	58.279		70	69.1162	47.9267	72.1624	89.3087	78.5973		74.0676			89.3087	78.5973	93.3896	74.0676		69.3608					93.3896
production	1.33357e+07	2030000	202500000	12605000	40000000	5000000	20000000				25000000	24000000	45000000	24000000					15200000	40000000	10000000	25000000	10000000		20000000
operating_days	328.5	328.5	365	365	292	360	328.5				292	328.5	333	328.5							365		300
lifetime	30	30	40	40	40	30	50					40	40	40					20		30	25
brine_vol	437	80	1381.05	180	903	100	260				776	491.7	100	600					150		116.67
freshwater_reported	0	0	1	1	0	1	1		0		0	1	0	1					1		0
freshwater_vol			89.6786	22	105	4.27	14					98.7		35					35
Li_efficiency	0.5	0.5	0.35	0.45	0.53	0.46	0.51	0.77	0.77	0.77	0.77	0.77	0.5	0.61	0.77	0.77	0.77	0.77	0.58	0.77	0.51	0.77	0.77	0.77	0.77
number_wells					40								8
well_depth_brine	1500	3600	50	50	10	50	400				380	55	280	540					130		200	400	20	20
well_depth_freshwater	0	0	10											62
distance_to_processing	0	0	240	0	0	0	160				0										0		0	0
quicklime_reported	0	0	0	1	1	1	0	0	0	0	0	0	1	1	0	0	0	0	0	0	1	0	0	0	0
second_Li_enrichment_reported	0	0	0	0	1	0	1	0	0	0	0	0	1	0	0	0	0	0	0	0	0	0	0	0	0
second_Li_enrichment					4		3.2						1.7
diesel_reported	0	0	1	0	0	0	0												0		0		0	0
diesel_consumption			4.50643e+06
motherliq_reported	0	0	1	1	1	1	1	0	0	0	0	0	0	0	0	0	0	0	1	0	1	0	0	0	0
process_sequence
process_1	SiFe_removal_limestone	SiFe_removal_limestone	evaporation_ponds	evaporation_ponds	evaporation_ponds	evaporation_ponds	evaporation_ponds	evaporation_ponds	evaporation_ponds	evaporation_ponds	evaporation_ponds	evaporation_ponds	evaporation_ponds	evaporation_ponds	evaporation_ponds	evaporation_ponds	evaporation_ponds	evaporation_ponds	evaporation_ponds	evaporation_ponds	evaporation_ponds	evaporation_ponds	evaporation_ponds	evaporation_ponds	evaporation_ponds
process_2	MnZn_removal_lime	MnZn_removal_lime	transport_brine	Centrifuge_general	B_removal_organicsolvent	B_removal_organicsolvent	transport_brine	Mg_removal_sodaash	Mg_removal_sodaash	Mg_removal_sodaash	Mg_removal_sodaash	Mg_removal_sodaash	CaMg_removal_sodiumhydrox	B_removal_organicsolvent	Mg_removal_sodaash	Mg_removal_sodaash	Mg_removal_sodaash	Mg_removal_sodaash	B_removal_organicsolvent	Mg_removal_sodaash	Centrifuge_general	Mg_removal_sodaash	Li_adsorption	Li_adsorption	Mg_removal_sodaash
process_3	acidification	acidification	B_removal_organicsolvent	Liprec_TG	Mg_removal_sodaash	Centrifuge_general	B_removal_organicsolvent	acidification	acidification	acidification	acidification	acidification	Mg_removal_sodaash	Centrifuge_general	acidification	acidification	acidification	acidification	Centrifuge_general	acidification	Liprec_TG	acidification	ion_exchange_L	ion_exchange_L	acidification
process_4	Li_adsorption	Li_adsorption	Centrifuge_general	washing_TG	CentrifugeSoda	Mg_removal_sodaash	Mg_removal_sodaash	Li_adsorption	Li_adsorption	Li_adsorption	Li_adsorption	Li_adsorption	CentrifugeSoda	Mg_removal_sodaash	Li_adsorption	Li_adsorption	Li_adsorption	Li_adsorption	Mg_removal_sodaash	Li_adsorption	washing_TG	Li_adsorption	nanofiltration	nanofiltration	Li_adsorption
process_5	CaMg_removal_sodiumhydrox	CaMg_removal_sodiumhydrox	Mg_removal_sodaash	CentrifugeTG	Mg_removal_quicklime	CentrifugeSoda	CentrifugeSoda	triple_evaporator	triple_evaporator	triple_evaporator	triple_evaporator	triple_evaporator	ion_exchange_H	CentrifugeSoda	triple_evaporator	triple_evaporator	triple_evaporator	triple_evaporator	CentrifugeSoda	triple_evaporator	CentrifugeTG	triple_evaporator	reverse_osmosis	reverse_osmosis	triple_evaporator
process_6	ion_exchange_L	ion_exchange_L	CentrifugeSoda	dissolution	CentrifugeQuicklime	Mg_removal_quicklime	CaMg_removal_sodiumhydrox	ion_exchange_L	ion_exchange_L	ion_exchange_L	ion_exchange_L	ion_exchange_L	Liprec_TG	Mg_removal_quicklime	ion_exchange_L	ion_exchange_L	ion_exchange_L	ion_exchange_L	Mg_removal_quicklime	ion_exchange_L	dissolution	ion_exchange_L	DLE_evaporation_ponds	DLE_evaporation_ponds	ion_exchange_L
process_7	reverse_osmosis	reverse_osmosis	Mg_removal_quicklime	Centrifuge_general	sulfate_removal_calciumchloride	CentrifugeQuicklime	Centrifuge_general	DLE_evaporation_ponds	DLE_evaporation_ponds	DLE_evaporation_ponds	DLE_evaporation_ponds	DLE_evaporation_ponds	CentrifugeTG	CentrifugeQuicklime	DLE_evaporation_ponds	DLE_evaporation_ponds	DLE_evaporation_ponds	DLE_evaporation_ponds	CentrifugeQuicklime	DLE_evaporation_ponds	Centrifuge_general	DLE_evaporation_ponds	Liprec_TG	Liprec_TG	DLE_evaporation_ponds
process_8	triple_evaporator	triple_evaporator	CentrifugeQuicklime	ion_exchange_H	ion_exchange_H	Liprec_TG	Liprec_TG	Liprec_TG	Liprec_TG	Liprec_TG	Liprec_TG	Liprec_TG	washing_TG	ion_exchange_H	Liprec_TG	Liprec_TG	Liprec_TG	Liprec_TG	ion_exchange_H	Liprec_TG	ion_exchange_H	Liprec_TG	CentrifugeTG	CentrifugeTG	Liprec_TG
process_9	Liprec_TG	Liprec_TG	Liprec_TG	ion_exchange_H	triple_evaporator	CentrifugeTG	CentrifugeTG	CentrifugeTG	CentrifugeTG	CentrifugeTG	CentrifugeTG	CentrifugeTG	dissolution	Liprec_TG	CentrifugeTG	CentrifugeTG	CentrifugeTG	CentrifugeTG	Liprec_TG	CentrifugeTG	ion_exchange_H	CentrifugeTG	washing_TG	washing_TG	CentrifugeTG
process_10	CentrifugeTG	CentrifugeTG	CentrifugeTG	ion_exchange_L	Liprec_TG	washing_TG	washing_TG	washing_TG	washing_TG	washing_TG	washing_TG	washing_TG	Liprec_BG	CentrifugeTG	washing_TG	washing_TG	washing_TG	washing_TG	CentrifugeTG	washing_TG	ion_exchange_L	washing_TG	dissolution	dissolution	washing_TG
process_11	washing_TG	washing_TG	washing_TG	Liprec_BG	CentrifugeTG	dissolution	dissolution	dissolution	dissolution	dissolution	dissolution	dissolution	CentrifugeBG	washing_TG	dissolution	dissolution	dissolution	dissolution	washing_TG	dissolution	Liprec_BG	dissolution	Liprec_BG	Liprec_BG	dissolution
process_12	dissolution	dissolution	dissolution	CentrifugeBG	washing_TG	Liprec_BG	Liprec_BG	Liprec_BG	Liprec_BG	Liprec_BG	Liprec_BG	Liprec_BG	washing_BG	dissolution	Liprec_BG	Liprec_BG	Liprec_BG	Liprec_BG	dissolution	Liprec_BG	CentrifugeBG	Liprec_BG	CentrifugeBG	CentrifugeBG	Liprec_BG
process_13	Liprec_BG	Liprec_BG	Liprec_BG	washing_BG	dissolution	CentrifugeBG	CentrifugeBG	CentrifugeBG	CentrifugeBG	CentrifugeBG	CentrifugeBG	CentrifugeBG	CentrifugeWash	Liprec_BG	CentrifugeBG	CentrifugeBG	CentrifugeBG	CentrifugeBG	Liprec_BG	CentrifugeBG	washing_BG	CentrifugeBG	washing_BG	washing_BG	CentrifugeBG
process_14	CentrifugeBG	CentrifugeBG	CentrifugeBG	CentrifugeWash	Liprec_BG	washing_BG	washing_BG	washing_BG	washing_BG	washing_BG	washing_BG	washing_BG	rotary_dryer	CentrifugeBG	washing_BG	washing_BG	washing_BG	washing_BG	CentrifugeBG	washing_BG	CentrifugeWash	washing_BG	CentrifugeWash	CentrifugeWash	washing_BG
process_15	washing_BG	washing_BG	washing_BG	rotary_dryer	CentrifugeBG	CentrifugeWash	CentrifugeWash	CentrifugeWash	CentrifugeWash	CentrifugeWash	CentrifugeWash	CentrifugeWash		washing_BG	CentrifugeWash	CentrifugeWash	CentrifugeWash	CentrifugeWash	washing_BG	CentrifugeWash	rotary_dryer	CentrifugeWash	rotary_dryer	rotary_dryer	CentrifugeWash
process_16	CentrifugeWash	CentrifugeWash	CentrifugeWash		washing_BG	rotary_dryer	rotary_dryer	rotary_dryer	rotary_dryer	rotary_dryer	rotary_dryer	rotary_dryer		CentrifugeWash	rotary_dryer	rotary_dryer	rotary_dryer	rotary_dryer	CentrifugeWash	rotary_dryer		rotary_dryer			rotary_dryer
process_17	rotary_dryer	rotary_dryer	rotary_dryer		CentrifugeWash									rotary_dryer					rotary_dryer
process_18					rotary_dryer
process_19
process_20
Site name	Salton Sea	Upper Rhine Graben	Salar de Atacama	Salar de Olaroz	Salar de Cauchari-Olaroz	Salar del Hombre Muerto North	Tres Quebradas	Salar del Rincon	Salar de Arizaro	Salar de Rio Grande	Salar de Tolillar	Fenix	Sal de Vida	Salar de Pastos Grandes	Salar de Antofalla	Salar de Centenario	Pozuelos	Salar de Salinas Grandes	Maricunga	Salar de Uyuni	Silver Peak	Kachi	Chaerhan	Qinghai Yiliping	Sal de los Angeles
Literature for technology	Featherstone et al. (2019)	Kovacz et al. (2023)	Schenker et al. (2022)	Schenker et al. (2022)	Schenker et al. (2022)	Schenker et al. (2022)	Groundwater Insights & Worley (2021)	Goldman Sachs (2023)	MONTGOMERY & ASSOCIATES CONSULTORES LIMITADA	Goldman Sachs (2023)	Ausenco Chile Limitada Avenida (2023)	Goldman Sachs (2023)	Gunn Metallurgy, Montgomery & associates, Ausenco (2022)	Worley and Montgomery & Associates (2019)	Goldman Sachs (2023)	Goldman Sachs (2023)	Goldman Sachs (2023)	Hydrominex Geoscience Consulting (2012)	Atacama Water Consultants and Worley (2022)		USGS (2024)	Lake Resources (2020)	Schenker et al. (2022)	-	Spanjers (2016)
(detailed ref is found in references of manuscript)	Stringfellow and Dobson (2021)	Goldberg et al. (2022a)	SQM (2019)	Orocobre (2019)	Andeburg Consulting Services Inc, Montogomery and Associates, 2019	Knight (2019)						Livent (2021)		Montgomery & Associates (2017)					Atacama Water Consultants (2021)		Garrett (2004)
	Warren (2021)	Goldberg et al. (2022b)	Stamp et al. (2012)									Livent and Integral Consulting (2023)
		Vulcan Energie Ressourcen GmbH	Kelly et al. (2021)									Vera et al (2023)
		Sanjuan et al. (2022)
		Castanos-Mollor and Bray (2022)

## Sheet: B.3_LCI - Brine chemistry
Brine chemistry of South American sites
Table X: Chemical composition of brines in South America. Data are taken from Lopez-Steinmetz et al (2021). Brine chemistry is given in mg/L
site_identifier	ini_Li	ini_Cl	ini_Na	ini_K	ini_Ca	ini_Mg	ini_SO4	ini_B	ini_Si	ini_As	ini_Mn	ini_Fe	ini_Zn	ini_Sr	ini_Ba	ini_H2O
Ant_1	164	29,058	15,975	2490	2964	705	8714	530
Ant_2	615	113,985	63,713	3518	662	725	7725	815
Ant_3	311	88,201	55,770	807	535	816	7815	878
Ant_4	95	14,100	6889	365	1310	365	1830	814
Ant_5	46	9460	5271	476	692	644	1005	807
Ant_6	25	4873	2580	166	286	206	356	415
Ari_1	160	190,700	119,500	160	760	1840	9260	138
Ari_10	97	16,662	10,805	1315	432	376	2497	3382
Ari_11	122	38,534	22,530	1180	410	484	7682	380
Ari_2	106	182,213	100,581	4112	415	484	12,483	1109
Ari_3	83	98,090	53,107	3061	473	545	5521	2066
Ari_4	375	42,611	23,450	5686	512	1616	17,620	1216
Ari_5	318	58847	25565	7543	517	7735	30246	3306
Ari_6	180	184,234	99,478	10,071	429	4144	30,390	3225
Ari_7	112	39,243	24,944	1098	515	515	13,923	1232
Ari_8	465	56897	24990	10011	494	4092	17620	1313
Ari_9	52	23,468	15,564	1480	515	1070	7922	2366
Ata_1	760	193,100	103,000	12,900	520	6130	16,140	1705
Ata_10	13	1880	1070	196	151	128	552	13
Ata_2	1200	182,800	98,000	19,500	300	8500	25,500	1673
Ata_3	1570	189,500	91,100	23,600	450	9650	15,900	440
Ata_4	940	163,900	85,800	13,000	1100	6350	8540	360
Ata_5	520	83,780	45,100	9000	900	5330	18,170	360
Ata_6	290	36,750	18,220	4220	360	1810	3430	100
Ata_7	190	27,500	14,840	2900	1080	1930	7900	88
Ata_8	130	20,300	10,280	1690	1060	750	2160	61
Ata_9	4	959	520	50	136	60	271	20
Cau_1	535	108,014	69,826	2976	556	1851	9060	1337
Cau_2	442	102,211	58,032	2714	764	1509	14,471	2190
Cau_3	1740	130,406	85,709	8594	603	1670	11,958	2834
Cau_4	713	149,818	101,347	4769	477	1594	16,356	2304
Cau_5	873	163,886	104,515	4733	599	2104	9685	2126
Cent_1	1020	192,700	112,300	8170	320	7550	19,980	3765
Cent_2	65	14,595	6752	966	831	916	2960	365
Cent_3	25	14,276	7134	843	508	604	3056	277
Cent_4	106	17,133	10,613	2860	395	1196	12,461	434
Cent_5	133	18,466	11,767	2914	842	1217	12,663	581
Cent_6	377	21,493	10,450	3025	619	2277	12,184	402
Fen_1	914	194,800	121,900	9340	1000	268	11,100	1455
Fen_2	114	18,766	8197	2984	792	916	1017	377
Fen_3	85	19,490	8871	4310	410	678	1216	538
Fen_4	966	137,910	64,927	6430	1162	1114	1284	1323
Fen_5	674	139,409	72,484	4022	592	833	1312	515
Fen_6	1013	125,313	62,400	5660	874	1915	934	1490
Ola_1	771	181,749	112,191	5051	584	1539	9678	2090
Ola_10	861	181,605	71,783	6569	598	1970	10,374	2655
Ola_2	968	181,003	112,190	5504	529	1981	10,222	2090
Ola_3	1007	179,627	107,654	6019	526	1972	10,192	2302
Ola_4	1207	180,837	107,956	7984	481	2301	8982	3176
Ola_5	1092	175,695	69,855	6563	448	2183	10,585	2511
Ola_6	1213	187,041	79,670	7870	496	2276	10,015	2251
Ola_7	868	176,345	107,759	5179	513	1988	9856	2422
Ola_8	1093	184,987	107,069	5501	537	2186	10,203	3037
Ola_9	1061	179,091	112,332	6003	447	1628	10,658	2800
Pas_1	440	178,700	118,200	4730	740	2980	26,080	2220
Pas_2	335	97,053	50,220	919	766	3785	968	702
Pas_3	510	161,390	80,732	652	745	2431	970	784
Pas_4	410	102,850	50,673	5506	512	4479	970	300
Pas_5	305	101,060	49,772	3590	580	5646	943	455
Pas_6	857	91,505	41,464	5914	498	5611	14,903	812
Poc_1	97	190,600	123,100	3400	600	1290	7440	708
Poc_10	22	18,095	10,298	1644	944	578	2102	63
Poc_11	68	20,333	12,863	1702	365	135	9970	63
Poc_2	27	18,020	9584	421	1235	246	2690	70
Poc_3	30	17,859	9667	105	1443	285	6240	85
Poc_4	101	182,235	102,597	610	795	1225	9050	208
Poc_5	86	190,750	110,862	1197	815	1384	4300	194
Poc_6	46	18,345	11,440	1488	1540	260	6955	88
Poc_7	65	23,950	12,544	1670	412	568	5272	170
Poc_8	68	16,055	10,380	1771	645	633	7925	162
Poc_9	53	15,252	10,301	1612	408	596	3897	60
Poz_1	96	154,521	89,661	1011	447	1133	8864	650
Poz_2	207	176,283	107,772	2976	558	1854	9060	1366
Poz_3	712	178,250	102,715	6314	2632	2587	10,785	398
Poz_4	260	198,970	115,975	4044	604	1816	2974	1655
Poz_5	940	150,670	87,012	5213	1605	1715	13,115	2102
Poz_6	835	190,956	102,152	4728	1610	2099	9685	202
Poz_7	86	171,360	91,674	1024	444	1180	8812	415
Poz_8	75	122,034	76,591	816	672	741	9005	396
Rin_1	350	190,500	122,200	6570	280	2120	15,990	1609
Rin_10	337	107,500	59,152	7015	844	1918	10,404	1787
Rin_11	150	102,334	60,488	4916	830	2016	10,482	1470
Rin_2	344	176,936	95,235	7130	1050	1815	17,484	1904
Rin_3	270	172,557	99,199	6543	813	2297	25,233	2098
Rin_4	112	84,823	47,030	5012	805	2210	13,314	1612
Rin_5	122	83,635	47,764	4841	833	2284	14,584	1405
Rin_6	360	73,814	41,240	6974	1102	1788	15,415	1812
Rin_7	268	74,722	38,945	6530	910	2044	16,112	2041
Rin_8	195	96,231	50,163	6812	930	1833	10,341	1904
Rin_9	651	108,378	61,240	7315	652	2030	11,012	1412
Rio_1	420	148,900	92,400	3710	800	2600	10,610	1673
Rio_10	475	150,755	78,288	3325	2330	2212	3080	442
Rio_11	443	147,765	75,342	3191	2049	2084	2315	404
Rio_2	336	162,840	96,485	3012	1862	2215	18,680	414
Rio_3	274	163,773	98,187	3305	1966	2190	19,990	302
Rio_4	468	169,085	89,373	3315	1987	2136	8654	415
Rio_5	502	131,528	77,910	3588	2104	2230	6940	545
Rio_6	139	166,235	87,761	2469	1970	1390	4974	348
Rio_7	152	164,615	99,828	2645	2103	1505	5134	366
Rio_8	480	162,200	103,466	3316	2100	2234	4909	423
Rio_9	692	131,665	74,572	2890	1283	2974	2022	315
SalG_1	25	10,203	6413	694	877	115	3982	527
SalG_10	352	137,691	77,539	5196	1787	1233	1751	469
SalG_2	218	140,686	86,375	3325	1307	803	1746	509
SalG_3	244	141,354	84,718	3498	1462	1017	1573	542
SalG_4	270	140,266	86,817	3762	1442	1130	2174	444
SalG_5	382	140,412	77,468	4521	1906	1301	1908	452
SalG_6	241	139,302	79,327	3651	1472	843	2388	342
SalG_7	1018	139,071	67,954	8149	2119	2289	1441	361
SalG_8	247	139,797	80,246	3890	1432	924	1959	309
SalG_9	325	137,846	85,693	4668	1395	1022	1900	512
Uyu_1	700	191,800	94900	13,500	461	11,800	13,200	1136
Uyu_10	2830	215,000	29,200	19,700	50	55,900	34,600	2190
Uyu_100	826	190,000	86,500	17,900	284	18,700	27,400	766
Uyu_101	909	187,000	85,600	18,600	234	20,400	33,100	976
Uyu_102	916	189,000	85,600	18,600	223	20,500	34,100	1010
Uyu_103	895	187,000	85,600	18,400	223	20,700	34,100	1020
Uyu_104	435	192,000	102,000	12,300	577	9530	10,100	360
Uyu_105	557	191,000	95,900	13,600	449	12,200	13,700	483
Uyu_106	144	190,000	111,000	4690	758	4370	5830	155
Uyu_107	338	190,000	103,000	8910	581	8650	10,200	299
Uyu_108	534	189,000	93,200	12,900	364	14,100	19,800	488
Uyu_109	120	191,000	112,000	3860	662	3840	5070	103
Uyu_11	1460	194,000	68,300	20,100	233	32,300	30,700	1230
Uyu_110	229	189,000	107,000	6450	638	6660	8540	219
Uyu_111	229	191,000	107,000	6450	758	6030	7470	216
Uyu_112	496	192,000	94,800	12,500	421	12,200	14,400	427
Uyu_113	621	191,000	90,200	14,500	341	15,500	20,200	615
Uyu_114	670	192,000	90,200	15,400	329	16,500	22,700	692
Uyu_115	193	192,000	110,000	5750	662	5300	6300	204
Uyu_116	509	192,000	95,900	12,600	400	12,400	15,200	438
Uyu_117	673	195,000	91,500	16,100	274	17,200	28,100	790
Uyu_118	661	191,000	89,500	15,800	269	16,900	27,400	791
Uyu_119	72	192,000	113,000	3090	1030	2960	4690	88
Uyu_12	888	190,000	88,600	19,000	268	19,200	25,600	843
Uyu_120	144	190,000	109,000	4650	854	4500	6240	143
Uyu_121	521	191,000	100,000	10,600	473	11,000	12,000	301
Uyu_122	228	191,000	112,000	5160	806	4520	6020	164
Uyu_123	2460	207,000	37,300	26,800	100	51,000	44,400	2030
Uyu_124	2590	212,000	34,000	19,900	137	53,200	29,200	1950
Uyu_125	2590	213,000	32,400	19,900	87	53,900	29,500	2040
Uyu_126	362	192,000	105,000	8800	517	8410	9030	273
Uyu_127	399	192,000	101,000	9310	533	9330	9590	305
Uyu_128	411	191,000	100,000	9930	509	9840	10,100	321
Uyu_129	484	191,000	95,400	11,000	437	11,000	11,500	351
Uyu_13	868	192,000	88,600	18,600	269	19,300	26,200	871
Uyu_130	301	193,000	110,000	8640	698	6660	8110	271
Uyu_131	545	194,000	94,100	12,700	461	11,800	12,800	428
Uyu_132	743	189,000	88,800	16,100	257	16,900	27,200	620
Uyu_133	325	191,000	105,000	8210	710	7780	10,400	277
Uyu_134	410	192,000	101,000	10,200	529	9870	11,700	320
Uyu_135	584	190,000	93,600	13,900	304	15,100	24,000	522
Uyu_136	634	189,000	97,500	15,300	281	16,400	27,000	576
Uyu_137	156	192,000	112,000	4930	794	4370	6250	141
Uyu_138	375	193,000	102,000	9580	485	9380	12,800	324
Uyu_139	423	191,000	100,000	10,500	421	10,400	14,800	360
Uyu_14	881	191,000	89,200	18,800	269	19,200	26,700	970
Uyu_140	10	3380	1550	80	429	197	600	21
Uyu_141	27	12,500	6650	300	1200	566	2400	31
Uyu_142	14	40,100	19,600	1800	846	3400	5700	116
Uyu_143	217	79,500	39,800	3200	1950	4670	5120	250
Uyu_144	575	129,000	61,600	6140	2670	8650	3600	481
Uyu_145	631	135,000	65,100	7310	1660	9430	5700	837
Uyu_146	674	147,000	69,200	7900	1250	11,400	7650	546
Uyu_147	538	190,000	97,500	10,500	565	10,200	11,100	368
Uyu_148	736	171,000	81,900	12,400	457	13,500	15,600	507
Uyu_149	633	190,000	95,700	11,000	390	11,400	12,800	626
Uyu_15	1310	197,000	66,200	26,700	208	30,600	30,800	1240
Uyu_150	701	137,000	62,600	7820	1930	10,500	5100	1020
Uyu_151	417	96,600	45,500	5000	2530	6440	4830	971
Uyu_152	347	80,200	37,000	4500	2130	5780	5100	318
Uyu_153	359	132,000	79,100	4500	2020	3890	5000	491
Uyu_154	483	122,000	62,600	5400	1590	6730	7200	965
Uyu_155	182	82,000	45,500	2800	1960	2330	6990	137
Uyu_156	272	110,000	62,600	4500	1320	5270	9700	507
Uyu_157	239	145,000	88,100	4500	1240	4130	7250	419
Uyu_158	4230	231,000	12,500	17,600	52	69,000	31,400	3700
Uyu_159	4030	229,000	14,000	17,600	60	68,800	29,500	3520
Uyu_16	888	194,000	85,100	21,600	317	19,900	22,600	864
Uyu_160	1600	198,000	66,200	26,400	238	27,200	30,900	1420
Uyu_161	563	189,000	101,000	11,700	413	13,400	13,900	507
Uyu_162	763	191,000	97,500	15,700	338	15,100	19,800	623
Uyu_163	3550	223,000	21,300	19,100	69	61,000	32,000	3450
Uyu_164	763	138,000	63,000	6840	1840	11,700	6100	766
Uyu_165	4720	253,000	10,700	15,100	102	75,300	26,500	4330
Uyu_166	237	185,000	105,000	9230	315	10,900	28,100	720
Uyu_17	819	193,000	87,600	20,300	293	19,200	25,300	864
Uyu_18	819	191,000	88,100	20,300	294	19,300	25,400	871
Uyu_19	708	195,000	78,700	22,600	294	24,500	27,700	987
Uyu_2	412	190,000	107,000	9380	545	7780	9550	302
Uyu_20	708	190,000	92,000	19,300	269	17,600	29,400	871
Uyu_21	708	190,000	92,200	19,300	269	17,400	28,600	859
Uyu_22	708	189,000	92,000	19,300	269	17,300	28,100	860
Uyu_23	339	190,000	109,000	7430	654	7390	10,300	239
Uyu_24	339	190,000	108,000	7510	618	7630	10,700	232
Uyu_25	254	190,000	112,000	5790	834	5780	8200	171
Uyu_26	266	191,000	110,000	6180	738	6390	9140	199
Uyu_27	303	190,000	109,000	6800	666	6970	9790	233
Uyu_28	315	191,000	109,000	7190	750	6930	8960	236
Uyu_29	351	190,000	107,000	7940	666	7850	10,100	266
Uyu_3	770	190,000	91,800	17,600	310	16,100	23,000	669
Uyu_30	463	189,000	100,000	10,300	437	11,500	18,700	372
Uyu_31	488	189,000	98,200	10,500	401	12,100	20,300	397
Uyu_32	489	190,000	99,400	10,800	391	12,100	20,700	405
Uyu_33	513	188,000	100,000	11,200	367	12,600	22,200	423
Uyu_34	303	190,000	109,000	7120	714	6660	9370	226
Uyu_35	303	189,000	106,000	6760	702	6630	9360	214
Uyu_36	303	189,000	106,000	7590	569	7290	14,100	261
Uyu_37	339	190,000	107,000	7590	786	7000	8930	254
Uyu_38	584	191,000	100,000	11,000	521	11,100	14,200	399
Uyu_39	560	189,000	95,900	12,000	437	12,800	18,100	437
Uyu_4	812	191,000	90,300	17,300	316	16,600	22,400	655
Uyu_40	575	187,000	94,800	12,400	391	14,100	24,100	525
Uyu_41	413	191,000	103,000	8880	622	8820	11,000	288
Uyu_42	685	192,000	94,300	14,600	417	14,700	18,700	457
Uyu_43	688	190,000	93,800	14,400	319	15,600	25,100	453
Uyu_44	688	187,000	93,800	24,000	295	15,900	28,500	441
Uyu_45	805	194,000	87,600	19,500	401	17,500	16,000	452
Uyu_46	805	195,000	87,900	17,800	390	17,100	16,300	557
Uyu_47	840	190,000	82,800	17,400	340	18,900	18,100	590
Uyu_48	277	189,000	109,000	7160	638	6420	7870	669
Uyu_49	559	191,000	91,000	12,000	425	13,500	15,100	319
Uyu_5	812	196,000	94,900	17,400	327	16,800	22,500	657
Uyu_50	672	187,000	92,500	13,900	269	16,300	26,000	461
Uyu_51	868	194,000	85,600	18,000	354	19,100	19,100	563
Uyu_52	916	193,000	85,100	19,400	354	19,400	19,300	591
Uyu_53	979	192,000	80,500	19,400	245	21,700	24,800	718
Uyu_54	471	191,000	103,000	10,800	533	10,500	11,600	250
Uyu_55	784	190,000	89,200	16,600	342	17,800	20,000	533
Uyu_56	937	190,000	88,600	18,300	234	21,800	36,000	892
Uyu_57	756	192,000	82,600	16,300	378	16,700	17,100	486
Uyu_58	930	193,000	78,200	19,400	305	20,600	21,000	662
Uyu_59	944	193,000	77,300	19,000	282	21,300	24,000	770
Uyu_6	826	192,000	91,400	17,600	315	17,300	24,400	668
Uyu_60	313	190,000	111,000	7510	577	7290	9020	141
Uyu_61	399	190,000	104,000	9460	533	9400	10,900	232
Uyu_62	411	192,000	101,000	9660	545	9960	11,700	241
Uyu_63	424	190,000	98,200	10,000	509	10,400	12,800	202
Uyu_64	217	190,000	112,000	5470	457	5690	8090	639
Uyu_65	314	190,000	107,000	7980	565	8090	10,800	101
Uyu_66	338	188,000	106,000	8330	577	8310	11,200	134
Uyu_67	413	187,000	102,000	11,300	413	12,500	19,700	482
Uyu_68	276	190,000	108,000	6650	577	6340	8870	164
Uyu_69	314	192,000	106,000	7980	606	7630	10,500	195
Uyu_7	1780	200,000	57,000	29,700	137	38,400	43,900	1710
Uyu_70	389	187,000	99,400	12,000	401	11,200	21,600	494
Uyu_71	465	186,000	101,000	14,000	294	13,500	30,300	785
Uyu_72	278	190,000	109,000	7470	642	6830	10,100	198
Uyu_73	277	189,000	107,000	7350	626	6970	10,200	197
Uyu_74	266	190,000	106,000	7230	630	6900	10,200	195
Uyu_75	327	189,000	106,000	8800	533	8310	13,000	244
Uyu_76	350	188,000	106,000	6650	565	10,300	12,300	273
Uyu_77	291	191,000	103,000	7590	533	8970	11,800	275
Uyu_78	316	188,000	107,000	9580	388	10,800	19,200	328
Uyu_79	242	191,000	110,000	6450	630	8140	10,100	235
Uyu_8	2560	210,000	36,100	19,400	149	51,000	32,800	2020
Uyu_80	242	190,000	110,000	6490	618	8020	10,600	244
Uyu_81	242	191,000	108,000	6370	618	8020	10,700	226
Uyu_82	1030	200,000	69,900	22,800	380	27,700	18,800	1080
Uyu_83	784	196,000	86,300	16,200	453	20,900	14,200	878
Uyu_84	1130	195,000	72,000	17,700	294	28,900	22,600	1060
Uyu_85	1180	195,000	72,000	17,900	307	28,900	23,000	1050
Uyu_86	254	191,000	111,000	6330	726	7190	8690	238
Uyu_87	340	190,000	105,000	8130	581	9550	11,100	315
Uyu_88	500	189,000	97,800	12,600	354	14,500	22,200	650
Uyu_89	511	188,000	96,400	13,100	316	15,300	24,800	712
Uyu_9	2790	214,000	28,800	19,400	50	55,400	34,300	2160
Uyu_90	484	191,000	101,000	9190	557	8890	9890	303
Uyu_91	536	191,000	95,700	12,400	413	15,100	16,300	557
Uyu_92	599	192,000	92,900	13,400	354	17,100	19,300	608
Uyu_93	598	190,000	91,100	13,300	342	17,000	19,500	665
Uyu_94	701	196,000	92,000	15,800	425	16,600	17,000	578
Uyu_95	895	197,000	86,500	19,200	264	21,300	29,500	987
Uyu_96	930	193,000	83,700	19,500	247	21,600	31,700	1040
Uyu_97	640	195,000	92,900	14,300	433	14,500	15,900	480
Uyu_98	750	196,000	92,000	16,600	331	17,300	23,000	618
Uyu_99	791	193,000	88,300	17,400	307	17,700	25,200	700
Ang_1	47	21,897	9533	746	791	1884	3541	360
Ang_2	81	15,041	6943	687	794	1121	2715	584
Ang_3	235	38,270	21,535	7876	1403	933	9587	808
Ang_4	357	37,731	21,784	6370	1486	964	11,618	614

## Sheet: B.4_LCI - Resource demand
Resource demand per kg of lithium carbonate at battery grade
Output from the class ResourceCalculator
Site	Technology	Li concentration (wt. %)	Sum impurities	Energy	Heat	Electricity	Water	Chemicals (lime)	Chemicals (sulfuricacid)	Chemicals (sodaash)	Chemicals (HCl)	Chemicals (adsorbent)	Chemicals (NaOH)	Waste (liquid)	Solid waste	Chemicals (other)
Upper Rhine Graben	D	0.0189	0.4993	67.3409	181.315	13.2883	1324.94	0.0523		1.8705	1.4645	1.0175	0.2818	22.641	-0.6757	0.3771
Salton Sea	D	0.0179	2.5699	65.1293	173.925	13.1274	1325.74	2.3759		1.8935	2.0538	1.0175	0.2818	22.6414	-14.1143	3.7168
Salar de Uyuni	C	0.07	3.5025	72.0239	243.01	3.1912	477.834	0	0.0407	37.5663	3.9561	0.4957	0.0412	100.8	-0.2348	0
Fenix	C	0.0662	1.0654	102.833	353.733	3.4905	389.265	0	0.082	9.6975	2.5078	0.4305	0.0412	123.706	-0.2348	0
Salar de Rio Grande	C	0.0344	1.2855	113.085	390.475	3.4989	402.881	0	0.0828	12.9814	6.7656	0.4957	0.0412	124.186	-0.2348	0
Salar de Centenario	C	0.0309	1.2223	112.929	389.556	3.5862	407.047	0	0.0923	12.7108	4.0477	0.4957	0.0412	129.435	-0.2348	0
Salar del Rincon	C	0.0287	1.6393	124.711	431.672	3.6579	411.126	0	0.0994	12.742	8.8814	0.4957	0.0412	133.389	-0.2348	0
Salar de Tolillar	C	0.0262	0.1873	129.168	443.849	4.733	411.14	0	0.1098	11.2951	3.7395	0.4957	0.0412	139.19	-0.2348	0
Salar de Arizaro	C	0.0261	3.128	132.505	458.65	3.8065	465.605	0	0.1094	24.9725	19.5499	0.4957	0.0412	138.946	-0.2348	0
Salar de Antofalla	C	0.0255	0.8233	129.321	448.108	3.7517	393.389	0	0.1119	6.5765	5.4229	0.4957	0.0412	140.314	-0.2348	0
Salar de Salinas Grandes	C	0.0221	0.4254	151.089	525.652	3.9227	414.041	0	0.1288	9.3804	3.1351	0.4957	0.0412	149.751	-0.2348	0
Chaerhan	C	0.022	0	140.414	466.779	9.2638	535.149	0	0.1296	1.8648	0.1879	0.4957	0.0939	80.1724	-0.2348	0
Qinghai Yiliping	C	0.022	0	134.562	445.711	9.2638	535.149	0	0.1296	1.8648	0.1879	0.4957	0.0939	80.1724	-0.2348	0
Kachi	C	0.02	0	159.009	548.413	5.4304	446.105	0	0.1426	15.4893	4.3054	0.5479	0.0412	157.378	-0.2348	0
Sal de los Angeles	C	0.0193	1.0435	161.598	562.726	4.1078	423.158	0	0.148	8.9943	7.3585	0.4957	0.0412	160.412	-0.2348	0
Pozuelos	C	0.017	1.0523	188.549	658.461	4.3352	470.1	0	0.1681	17.9486	11.2852	0.4957	0.0412	171.536	-0.2348	0
Salar de Olaroz	B	0.0639	1.8371	4.1147	11.1765	0.5419	168.237	3.6711	0.109	1.8648	0.0331		0.0165	71.5832	-41.1669	0
Silver Peak	B	0.02	0.735	3.8796	10.2849	0.7227	107.811	0.359	0.0021	1.8648	0.0331		0.0165	12.2216	-80.8088	0
Salar de Atacama	A	0.15	2.705	6.0515	19.9251	0.3868	46.6935	0.025	0.0277	2.0493	0.0631		0.0341	38.0577	-5.7555	0.0565
Tres Quebradas	A	0.095	4.4446	8.3051	25.8436	0.9799	52.6162	0	0.0393	1.9277	0.1099		0.0601	46.0029	-55.0818	0.1159
Maricunga	A	0.092	1.7588	15.8896	50.911	0.9245	295.784	0.2116	0.1294	2.4949	0.1252		0.0585	112.723	-19.4873	0.8147
Sal de Vida	A	0.0782	1.0713	4.6462	14.9374	0.4015	34.2803	0.3488	0.0004	1.8812	0.0014		0.0007	22.0476	-5.2882	0
Salar del Hombre Muerto North	A	0.0662	1.0654	14.7602	50.333	0.6091	60.9996	3.3715	0.0526	1.9091	0.278		0.077	71.0621	-84.1631	0.689
Salar de Cauchari-Olaroz	A	0.05	0.941	8.0474	26.2978	0.5106	83.2912	2.7467	0.0034	1.8672	0.1871		0.0829	22.0624	-10.2575	0.3551
Salar de Pastos Grandes	A	0.0356	0.3239	7.7433	20.323	1.8431	91.5914	6.1812	0.082	1.9477	0.1622		0.0883	73.4939	-93.7688	0.2028

## Sheet: B.7_LCA - Stats LCA
LCA statistics overview
Technology perspective
	Climate change impacts (GWP100) [kgCO2eq/kg Li2CO3]			Water scarcity (AWARE) [m3world/kg Li2CO3]
Technology group	Average	Min. Value	Max. Value	Average_WSF	Min. Value_WSF	Max. Value_WSF
A	5.5	2.4	8.4	5.7	0.8	16.3
B	5	2.8	7.2	2.2	1.3	3.2
C	38.4	29.6	50.5	10.3	4.2	28.8
D	29.9	25.4	34.4	2.2	1.8	2.7
Activity status perspective
	Climate change impacts (GWP100) [kgCO2eq/kg Li2CO3]			Water scarcity (AWARE) [m3world/kg Li2CO3]
Activity status (aggregated)	Average	Min. Value	Max. Value	Average_WSF	Min. Value_WSF	Max. Value_WSF
1 - Mine stage	14.8	2.8	39.1	4	1.1	9.3
2 - Exploration - Late stage	24.1	2.4	40.7	6.8	0.8	16.3
3 - Exploration - Early stage	36.5	8.4	50.5	11.7	1.3	28.8

## Sheet: B.5_LCI - Literature comparison
Literature overview
Study	Ecoinvent	Kelly et al. (2021)	Mas-Fons et al. (2024)	Chordia et al. (2022)	Chordia et al. (2022)	Chordia et al. (2022)	Schomberg et al. (2020)	Schomberg et al. (2020)	Schomberg et al. (2020)	Schomberg et al. (2020)	Schomberg et al. (2020)	Ambrose and Kendall (2019)	Ambrose and Kendall (2019)	Mousavinezhad et al. (2024)	Huang et al (2023)	Schenker et al (2022)	Schenker et al (2022)	Schenker et al (2022)	Schenker et al (2022)	Schenker et al (2022)	Schenker et al (2024)	Schenker et al. (2024)
Site	Salar de Atacama	Salar de Atacama	Salar de Atacama	Salar de Atacama	Salar de Cauchari	Salar de Maricunga	Salar de Atacama	Salar del Hombre Muerto	Salar de Uyuni	Silver Peak	Zhabuye salt lake	Salar de Atacama	Salar de Uyuni	Clayton Valley	Salton Sea	Salar de Atacama	Salar de Olaroz	Salar de Cauchari-Olaroz	Salar del Hombre Muerto North	Chaerhan salt lake	Salton Sea	Upper Rhine Graben
Functional unit	1 kg Li2CO3	1 kg Li2CO3	1 kg Li2CO3	1 kg Li2CO3	1 kg Li2CO3	1 kg Li2CO3	1 kg Li2CO3	1 kg Li2CO3	1 kg Li2CO3	1 kg Li2CO3	1 kg Li2CO3	1 kg Li2CO3	1 kg Li2CO3	1 kg Li2CO3	1 kg Li2CO3	1 kg Li2CO3	1 kg Li2CO3	1 kg Li2CO3	1 kg Li2CO3	1 kg Li2CO3	1 kg Li2CO3	1 kg Li2CO3
Purity	technical grade	technical grade	battery grade	technical grade	technical grade	technical grade	technical grade	technical grade	technical grade	technical grade	technical grade	technical grade	technical grade	technical grade	battery grade	battery grade	battery grade	battery grade	battery grade	battery grade	battery grade	battery grade
Li-concentration (wt. %)	0.15	0.17	0.1	0.17	0.05	0.09	0.14	0.06	0.04	0.02	0.03	0.17	0.08	0.015	0.019	0.15	0.06	0.05	0.07	0.022	0.018	0.019
Lithium	0.279473	1.564	0.1048	1.564	0.339385	0.350181	0.279473	0.279473	0.279473	0.279473	0.279473										0.373118
Water, well, in ground (m3)		0.707692	0.0969231	0.707692	0.503115	0.286685	0.0414	0.0991	0.1646	0.5298	0.1756				1.4
Brine (6.7 wt. %)	4.19	4		4	5.15	36.9	4.19	4.19	4.19	4.19	4.19
Energy (kWh)	1.4032	1.19778	11.05	1.19778	3.517	18.4913	1.4032	1.4032	1.4032	1.4032	1.4032	0.00714	0.133667	59	1.17649	5.67778	6.77778	8.47778	4.68889	110.778	77.8889	81.8001
Heat (MJ)	2.9635	2.8		2.8	-	43	2.9635	2.9635	2.9635	2.9635	2.9635		0.447			19	19	28	14	298	230	243
Electricity (kWh)	0.58	0.42		0.42	3.517	6.54689	0.58	0.58	0.58	0.58	0.58	0.00714	0.0095	59	1.17649	0.4	1.5	0.7	0.8	28	14	14.3
Diesel (building machine) (MJ)	1.88	0.4		0.4	-	2.72	1.88	1.88	1.88	1.88	1.88
Machine operation (hours)												0.03	0.0339			0.0006	0.001493	0.00159937	0.00168538
Diesel (evaporation) (MJ)	0.48185		-				0.512437	1.24275	2.07112	6.69227	2.21022										-	-
Electricity (evaporation) (kWh)	0.0299166		-				0.031844	0.077096	0.128633	0.415648	0.137432										-	-
Freshwater (kg)		23.76	154.1	23.76	28.1215	72.581									302.13	38	219	46	43	474	2813	2814
Freshwater (m3)		0.02376	0.1541	0.02376	0.0281215	0.072581	0.08071	0.08071	0.08071	0.08071	0.08071				0.30213	0.038	0.219	0.046	0.043	0.474	2.813	2.814
Lime (kg)	0.07		0.0378428	0.016	1.82505	0.0928	0.07	0.07	0.07	0.07	0.07		0.53			0.04	4.1	2.7	3.1		3.4	0.15
Soda ash (kg)	2.12	2	1.66	2	1.86	2.32	2.12	2.12	2.12	2.12	2.12			1.53	2.049	1.9	1.6	2.1	1.6	1.6	2.1	2.1
Sulfuric acid (kg)	0.025			0.016	0.023		0.025	0.025	0.025	0.025	0.025								-
Hydrochloric acid (kg)	0.04		0.06	0.016	0.045	0.944	0.04	0.04	0.04	0.04	0.04			0.31		0.1	0.0430338	0.5	0.9	0.492457	2.3	0.9
Organic solvent (kg)	2.08e-05		0.14	0.016	0.0018	0.00148	2.08e-05	2.08e-05	2.08e-05	2.08e-05	2.08e-05					0.04		0.1	0.7
Alcohol (kg)	0.000545			0.016			0.000545	0.000545	0.000545	0.000545	0.000545
Sodium hydroxide (kg)	0.0001875				0.02	0.186	0.0001875	0.0001875	0.0001875	0.0001875	0.0001875			0.196		0.06	0.0215169	0.35	0.08	0.246229	0.28	0.28
Resin (kg)															0.500062						1.02	1.02
Other (kg)	0.014	0.08	-			0.01348	0.014	0.014	0.014	0.014	0.014			0.246	0.862175						6.5	0.4
Sum of waste (kg)			20.89			21.778
Hazardous waste (kg)	0.00025						0.00025	0.00025	0.00025	0.00025	0.00025										23.97	0.54
Decarbonised waste (kg)	6.4						6.4	6.4	6.4	6.4	6.4
Water, emission to air (kg)			180.3				40.51	98.215	163.66	528.86	174.671
Water, emission to water (kg)			116.3
Data from	SQM, Anna Stamp et al. (2012)	SQM	Modelling	from Kelly et al. (2021)	Lithium Americas	Minera Salar Blanco	ecoinvent v3.5	ecoinvent v3.5	ecoinvent v3.5	ecoinvent v3.5	ecoinvent v3.5	Stamp et al.	An et al. (2012)	Aggragated company data	Lab-work	LCI modeling	LCI modeling	LCI modeling	LCI modeling	LCI modeling	LCI modeling	LCI modeling
Comment			Modelling		Report in the explanation that heat is used in the form of natural gas, but no natural gas reported	Chemicals: sodium sulfite, flocculent, solvent extraction diluent	ecoinvent v3.5 and Stamp et al. (2012)	Li-grade was used to adapt ecoinvent dataset	Li-grade was used to adapt ecoinvent dataset	Li-grade was used to adapt ecoinvent dataset	Li-grade was used to adapt ecoinvent dataset			Company not mentioned	Not included resin production	ecoinvent v3.8	ecoinvent v3.8	ecoinvent v3.8	ecoinvent v3.8	ecoinvent v3.8	ecoinvent v3.9.1	ecoinvent v3.9.1
								Schomberg considers Brine as Water, well, in ground but does not consider any freshwater consumption at evaporation ponds				Incomplete inventory compared to Stamp et al.	Incomplete inventory compared to Stamp et al.	Optimistic assumption of no direct water use due to re-generation of water by RO		No waste assessed	No waste assessed	No waste assessed	No waste assessed	No waste assessed
Processes included	Evaporation ponds	Evaporation ponds	Evaporation ponds	Evaporation ponds	Evaporation ponds	Evaporation ponds	Evaporation ponds	Evaporation ponds	Evaporation ponds	Evaporation ponds	Evaporation ponds	Evaporation ponds	Evaporation ponds		Li-adsorption	Evaporation ponds	Evaporation ponds	Evaporation ponds	Evaporation ponds	Li-adsorption	Fe an Si removal	Fe an Si removal
	Li2CO3 production	Li2CO3 production	Boron removal	Li2CO3 production	Boron removal	CaCl2 crytalluzer	Li2CO3 production	Li2CO3 production	Li2CO3 production	Li2CO3 production	Li2CO3 production	Transport	Transport		Volume reduction	Boron removal	Li2CO3 precipitation	Boron removal	Boron removal	Ion exchanger	Mn and Zn removal	Mn and Zn removal
			Mg removal		Mg and Ca removal	Boron removal						Mg removal	Mg removal		Li2CO3 precipitation	Mg and Ca removal	Dissolution	Mg and Ca removal	Mg and Ca removal	nanofiltration	Acidification	Acidification
			Li2CO3 precipitation		Li2CO3 precipitation	Ca and Mg removal						Li2CO3 precipitation	Li2CO3 precipitation			Li2CO3 precipitation	Ion exchangers	Evaporator	Li2CO3 precipitation	Reverse osmosis	Li-adsorption	Li-adsorption
			Drying			Ion exchanger						Drying	Drying			Dissolution	Li2CO3 precipitation	Ion exchanger	Dissolution	Evaporation ponds	Ca and Mg removal	Ca and Mg removal
						Li2CO3 precipitation										Li2CO3 precipitation		Li2CO3 precipitation	Li2CO3 precipitation	Li2CO3 precipitation	Ion exchanger	Ion exchanger
																		Dissolution		Dissolution	Reverse osmosis	Reverse osmosis
																		Li2CO3 precipitation		Li2CO3 precipitation	Evaporator	Evaporator
																					Li2CO3 precipitation	Li2CO3 precipitation
																					Dissolution	Dissolution
																					Li2CO3 precipitation	Li2CO3 precipitation
Climate change impacts (GWP 100)	2.1	2.7 - 3.1	4.96	3.19	7.09	12.17	-	-	-	-	-	3.1	5.28	7.6 - 22.0	1.2	3.4	7.4	7.7	8	31.6	17.6 - 59.2	5.3 - 46.5
Water scarcity impacts (AWARE)				2.2	3.6	8.6	-	-	-	-	-	-	-			4.77	1.73	1.62	1.36	35.25	2.9 - 4.7	1.6 - 2.0
AWARE with brine	-	-	-	-	-	-	modified AWARE	modified AWARE	modified AWARE	modified AWARE	modified AWARE	-	-	3.4 - 4.2	-
Technology group as defined in this paper	A	A	A	A	A	A	A	A	A	A	A	A	A	C	D	A	B	A	A	C	D	D

## Sheet: B.6_LCA - GWP & WSF
Overview of life cycle impacts of the 25 assessed sites
		from S&P Global (2024)						Per kg of Lithium carbonate (battery grade)
Site	country	activity_status	activity_status_order	technology_group	Li-concentration (wt%)	Impurity concentration (wt. %)	production (kg)	Production (tons)	Climate change impacts (kgCO2eq)	Water scarcity impacts (m3world)
Salar de Atacama	CL	Operating	1 - Mine stage	A	0.15	2.6	202500000	202500	4.1	5.1
Salar de Cauchari-Olaroz	AR	Operating	1 - Mine stage	A	0.05	3.7	40000000	40000	5.8	1.1
Tres Quebradas	AR	Construction started	2 - Exploration - Late stage	A	0.0949879	9.2	20000000	20000	6.1	6.2
Maricunga	CL	Construction planned	2 - Exploration - Late stage	A	0.0919672	1.8	15200000	15200	7.8	16.3
Sal de Vida	AR	Construction started	2 - Exploration - Late stage	A	0.0782	1.1	45000000	45000	2.4	0.8
Salar de Pastos Grandes	AR	Construction planned	2 - Exploration - Late stage	A	0.0355738	9.2	24000000	24000	4	9.5
Salar del Hombre Muerto North	AR	Prefeas/Scoping	3 - Exploration - Early stage	A	0.0661692	2.9	5000000	5000	8.4	1.3
Salar de Olaroz	AR	Operating	1 - Mine stage	B	0.0639141	1.8	12605000	12605	7.2	1.3
Silver Peak	US-WECC	Operating	1 - Mine stage	B	0.02	0.7	10000000	10000	2.8	3.2
Fenix	AR	Operating	1 - Mine stage	C	0.022	1.1	24000000	24000	29.6	4.2
Chaerhan	CN-NWG	Operating	1 - Mine stage	C	0.0661692	0	10000000	10000	39.1	9.3
Salar de Uyuni	BO	Construction started	2 - Exploration - Late stage	C	0.07	3.5	40000000	40000	35.7	13.9
Salar de Centenario	AR	Construction started	2 - Exploration - Late stage	C	0.0309016	1.2	10000000	10000	33	5.3
Salar del Rincon	AR	Feasibility complete	2 - Exploration - Late stage	C	0.0286885	1.6	10000000	10000	38.2	8
Salar de Salinas Grandes	AR	Reserves Development	2 - Exploration - Late stage	C	0.0221311	0.4	10000000	10000	37.2	5.3
Sal de los Angeles	AR	Preproduction	2 - Exploration - Late stage	C	0.0192623	1	20000000	20000	40.7	5.5
Salar de Rio Grande	AR	Advanced exploration	3 - Exploration - Early stage	C	0.0344262	1.3	10000000	10000	35.6	21.8
Salar de Tolillar	AR	Prefeas/Scoping	3 - Exploration - Early stage	C	0.0261667	0.2	25000000	25000	34.9	5.1
Salar de Arizaro	AR	Exploration	3 - Exploration - Early stage	C	0.0260656	3.1	10000000	10000	49.8	12.9
Salar de Antofalla	AR	Exploration	3 - Exploration - Early stage	C	0.0254918	0.8	10000000	10000	34.2	4.4
Qinghai Yiliping	CN-NWG	Commissioning	3 - Exploration - Early stage	C	0.022	-	10000000	10000	37.9	12.4
Kachi	AR	Feasibility Started	3 - Exploration - Early stage	C	0.02	-	25000000	25000	41	6.8
Pozuelos	AR	Exploration	3 - Exploration - Early stage	C	0.0169672	1.1	10000000	10000	50.5	28.8
Upper Rhine Graben	DE	Feasibility complete	2 - Exploration - Late stage	D	0.0189381	0.5	2030000	2030	25.4	1.8
Salton Sea	US-WECC	Construction started	2 - Exploration - Late stage	D	0.0178761	2.6	1.33357e+07	13335.7	34.4	2.7

## Sheet: B.8_LCA - Decarbonized energy
Decarbonized energy provision
				Relative change of impact when implementing renewable energy
Site name	Technology group	Li-conc	eff	Change - IPCC	Change - AWARE
Maricunga	A	0.0919672	0.58	-0.633	-0.002
Salar de Atacama	A	0.15	0.35	-0.596	-0.139
Tres Quebradas	A	0.0949879	0.51	-0.564	-0.026
Sal de Vida	A	0.0782	0.5	-0.487	0.011
Salar del Hombre Muerto North	A	0.0661692	0.46	-0.466	-0.106
Salar de Cauchari-Olaroz	A	0.05	0.53	-0.365	-0.107
Salar de Pastos Grandes	A	0.0355738	0.61	-0.196	-0.129
Salar de Olaroz	B	0.0639141	0.45	-0.492	-0.004
Silver Peak	B	0.02	0.51	-0.426	0.001
Chaerhan	C	0.022	0.77	-0.892	-0.03
Qinghai Yiliping	C	0.022	0.77	-0.89	-0.023
Salar de Salinas Grandes	C	0.0221311	0.77	-0.746	-0.09
Salar de Antofalla	C	0.0254918	0.77	-0.714	-0.105
Sal de los Angeles	C	0.0192623	0.77	-0.708	-0.104
Salar de Tolillar	C	0.0261667	0.77	-0.705	-0.107
Kachi	C	0.02	0.77	-0.704	-0.09
Fenix	C	0.0661692	0.77	-0.702	0.375
Salar de Centenario	C	0.0309016	0.77	-0.672	-0.085
Pozuelos	C	0.0169672	0.77	-0.647	-0.018
Salar de Rio Grande	C	0.0344262	0.77	-0.643	-0.02
Salar del Rincon	C	0.0286885	0.77	-0.633	-0.058
Salar de Arizaro	C	0.0260656	0.77	-0.533	-0.026
Salar de Uyuni	C	0.07	0.77	-0.472	0.002
Upper Rhine Graben	D	0.0189381	0.5	-0.697	-0.09
Salton Sea	D	0.0178761	0.5	-0.498	-0.038

## Sheet: B.9_LCA - LIBs
LCA - Results of LIBs with integrated results from this study.
Climate change and water scarcity impacts of 1 kg of NMC811 battery										Chosen ecoinvent data sets are:
										NMC811: battery cell production, Li-ion, NMC811 (CN)
Climate change impacts					Water scarcity impacts					LFP: battery cell production, Li-ion, LFP (CN)
Method	Site	Impact Score (kg CO2eq/kg NMC)	Per kWh		Method	Site	Impact Score (m3world/kg NMC)	Per kWh
('IPCC 2021', 'climate change', 'global warming potential (GWP100)')	Salton Sea	19.8978	#REF!		('AWARE regionalized', 'Annual', 'All')	Salton Sea	13.4107	64.166
('IPCC 2021', 'climate change', 'global warming potential (GWP100)')	Upper Rhine Graben	18.5652	#REF!		('AWARE regionalized', 'Annual', 'All')	Upper Rhine Graben	13.3045	63.6577
('IPCC 2021', 'climate change', 'global warming potential (GWP100)')	Salar de Atacama	15.3943	#REF!		('AWARE regionalized', 'Annual', 'All')	Salar de Atacama	13.6453	65.2887			Climate change impacts (kg CO2eq)								Water scarcity impacts (m3worldeq)
('IPCC 2021', 'climate change', 'global warming potential (GWP100)')	Salar de Olaroz	15.8559	#REF!		('AWARE regionalized', 'Annual', 'All')	Salar de Olaroz	13.2424	63.3607		NMC811	per kg battery cell			per kWh				NMC811	per kg battery cell			per kWh
('IPCC 2021', 'climate change', 'global warming potential (GWP100)')	Salar de Cauchari-Olaroz	15.6547	#REF!		('AWARE regionalized', 'Annual', 'All')	Salar de Cauchari-Olaroz	13.234	63.3204		activity_status_order	min	max	mean	min	max	mean		activity_status_order	min	max	mean	min	max	mean
('IPCC 2021', 'climate change', 'global warming potential (GWP100)')	Salar del Hombre Muerto North	16.0313	#REF!		('AWARE regionalized', 'Annual', 'All')	Salar del Hombre Muerto North	13.2431	63.3641		1 - Mine stage	15.2	20.6	17	72.7273	98.5646	81.3397		1 - Mine stage	17.8	19.1	18.3	85.1675	91.3876	87.5598
('IPCC 2021', 'climate change', 'global warming potential (GWP100)')	Tres Quebradas	15.6901	#REF!		('AWARE regionalized', 'Annual', 'All')	Tres Quebradas	13.7582	65.8286		2 - Exploration - Late stage	15.1	20.8	18.4	72.2488	99.5215	88.0383		2 - Exploration - Late stage	17.8	20.1	18.7	85.1675	96.1722	89.4737
('IPCC 2021', 'climate change', 'global warming potential (GWP100)')	Salar del Rincon	20.4638	#REF!		('AWARE regionalized', 'Annual', 'All')	Salar del Rincon	14.1243	67.5804		3 - Exploration - Early stage	16	22.3	20.2	76.555	106.699	96.6507		3 - Exploration - Early stage	17.9	22	19.4	85.6459	105.263	92.823
('IPCC 2021', 'climate change', 'global warming potential (GWP100)')	Salar de Arizaro	22.1859	#REF!		('AWARE regionalized', 'Annual', 'All')	Salar de Arizaro	14.797	70.7992
('IPCC 2021', 'climate change', 'global warming potential (GWP100)')	Salar de Rio Grande	20.0762	#REF!		('AWARE regionalized', 'Annual', 'All')	Salar de Rio Grande	15.8093	75.6426
('IPCC 2021', 'climate change', 'global warming potential (GWP100)')	Salar de Tolillar	19.9746	#REF!		('AWARE regionalized', 'Annual', 'All')	Salar de Tolillar	13.7509	65.7936
('IPCC 2021', 'climate change', 'global warming potential (GWP100)')	Fenix	19.1844	#REF!		('AWARE regionalized', 'Annual', 'All')	Fenix	13.6361	65.2446
('IPCC 2021', 'climate change', 'global warming potential (GWP100)')	Sal de Vida	15.1397	#REF!		('AWARE regionalized', 'Annual', 'All')	Sal de Vida	13.1872	63.0965
('IPCC 2021', 'climate change', 'global warming potential (GWP100)')	Salar de Pastos Grandes	15.3791	#REF!		('AWARE regionalized', 'Annual', 'All')	Salar de Pastos Grandes	14.1701	67.7993
('IPCC 2021', 'climate change', 'global warming potential (GWP100)')	Salar de Antofalla	19.8678	#REF!		('AWARE regionalized', 'Annual', 'All')	Salar de Antofalla	13.6533	65.327
('IPCC 2021', 'climate change', 'global warming potential (GWP100)')	Salar de Centenario	19.6939	#REF!		('AWARE regionalized', 'Annual', 'All')	Salar de Centenario	13.786	65.9619
('IPCC 2021', 'climate change', 'global warming potential (GWP100)')	Pozuelos	22.2915	#REF!		('AWARE regionalized', 'Annual', 'All')	Pozuelos	14.1509	67.7076
('IPCC 2021', 'climate change', 'global warming potential (GWP100)')	Salar de Salinas Grandes	20.3183	#REF!		('AWARE regionalized', 'Annual', 'All')	Salar de Salinas Grandes	13.7735	65.9018
('IPCC 2021', 'climate change', 'global warming potential (GWP100)')	Maricunga	15.9498	#REF!		('AWARE regionalized', 'Annual', 'All')	Maricunga	15.084	72.1722
('IPCC 2021', 'climate change', 'global warming potential (GWP100)')	Salar de Uyuni	20.0919	#REF!		('AWARE regionalized', 'Annual', 'All')	Salar de Uyuni	14.8611	71.1059
('IPCC 2021', 'climate change', 'global warming potential (GWP100)')	Silver Peak	15.208	#REF!		('AWARE regionalized', 'Annual', 'All')	Silver Peak	13.5495	64.8301
('IPCC 2021', 'climate change', 'global warming potential (GWP100)')	Kachi	20.8825	#REF!		('AWARE regionalized', 'Annual', 'All')	Kachi	13.9683	66.8339
('IPCC 2021', 'climate change', 'global warming potential (GWP100)')	Chaerhan	20.6047	#REF!		('AWARE regionalized', 'Annual', 'All')	Chaerhan	15.0644	72.0787
('IPCC 2021', 'climate change', 'global warming potential (GWP100)')	Qinghai Yiliping	20.4241	#REF!		('AWARE regionalized', 'Annual', 'All')	Qinghai Yiliping	15.7933	75.5659
('IPCC 2021', 'climate change', 'global warming potential (GWP100)')	Sal de los Angeles	20.8336	#REF!		('AWARE regionalized', 'Annual', 'All')	Sal de los Angeles	13.8071	66.0629
Climate change and water scarcity impacts of 1 kg of LFP battery
Climate change impacts					Water scarcity impacts						Climate change impacts (kg CO2eq)								Climate change impacts (m3worldeq)
Method	Site	Impact Score (kg CO2eq/kg LFP)	per kWh		Method	Site	Impact Score (m3world/kg LFP)	per kWh		LFP	per kg battery cell			per kWh				LFP	per kg battery cell			per kWh
('IPCC 2021', 'climate change', 'global warming potential (GWP100)')	Salton Sea	13.0956	#REF!		('AWARE regionalized', 'Annual', 'All')	Salton Sea	1.73739	10.927		activity_status_order	min	max	mean	min	max	mean		activity_status_order	min	max	mean	min	max	mean
('IPCC 2021', 'climate change', 'global warming potential (GWP100)')	Upper Rhine Graben	11.8062	#REF!		('AWARE regionalized', 'Annual', 'All')	Upper Rhine Graben	1.60319	10.0829		1 - Mine stage	8.6	13.8	10.3	54.0881	86.7925	64.7799		1 - Mine stage	1.5	2.7	1.9	9.43396	16.9811	11.9497
('IPCC 2021', 'climate change', 'global warming potential (GWP100)')	Salar de Atacama	8.7382	#REF!		('AWARE regionalized', 'Annual', 'All')	Salar de Atacama	2.07699	13.0628		2 - Exploration - Late stage	8.5	14	11.6	53.4591	88.0503	72.956		2 - Exploration - Late stage	1.5	3.7	2.3	9.43396	23.2704	14.4654
('IPCC 2021', 'climate change', 'global warming potential (GWP100)')	Salar de Olaroz	9.1848	#REF!		('AWARE regionalized', 'Annual', 'All')	Salar de Olaroz	1.53705	9.66696		3 - Exploration - Early stage	9.4	15.4	13.4	59.1195	96.8553	84.2767		3 - Exploration - Early stage	1.5	5.5	3	9.43396	34.5912	18.8679
('IPCC 2021', 'climate change', 'global warming potential (GWP100)')	Salar de Cauchari-Olaroz	8.99017	#REF!		('AWARE regionalized', 'Annual', 'All')	Salar de Cauchari-Olaroz	1.51004	9.49711
('IPCC 2021', 'climate change', 'global warming potential (GWP100)')	Salar del Hombre Muerto North	9.35458	#REF!		('AWARE regionalized', 'Annual', 'All')	Salar del Hombre Muerto North	1.53032	9.62466
('IPCC 2021', 'climate change', 'global warming potential (GWP100)')	Tres Quebradas	9.02439	#REF!		('AWARE regionalized', 'Annual', 'All')	Tres Quebradas	2.23614	14.0638
('IPCC 2021', 'climate change', 'global warming potential (GWP100)')	Salar del Rincon	13.6432	#REF!		('AWARE regionalized', 'Annual', 'All')	Salar del Rincon	2.49179	15.6716
('IPCC 2021', 'climate change', 'global warming potential (GWP100)')	Salar de Arizaro	15.3094	#REF!		('AWARE regionalized', 'Annual', 'All')	Salar de Arizaro	3.20202	20.1385
('IPCC 2021', 'climate change', 'global warming potential (GWP100)')	Salar de Rio Grande	13.2681	#REF!		('AWARE regionalized', 'Annual', 'All')	Salar de Rio Grande	4.48743	28.2228
('IPCC 2021', 'climate change', 'global warming potential (GWP100)')	Salar de Tolillar	13.1698	#REF!		('AWARE regionalized', 'Annual', 'All')	Salar de Tolillar	2.0832	13.1019
('IPCC 2021', 'climate change', 'global warming potential (GWP100)')	Fenix	12.4053	#REF!		('AWARE regionalized', 'Annual', 'All')	Fenix	1.95709	12.3087
('IPCC 2021', 'climate change', 'global warming potential (GWP100)')	Sal de Vida	8.49186	#REF!		('AWARE regionalized', 'Annual', 'All')	Sal de Vida	1.45565	9.15505
('IPCC 2021', 'climate change', 'global warming potential (GWP100)')	Salar de Pastos Grandes	8.72356	#REF!		('AWARE regionalized', 'Annual', 'All')	Salar de Pastos Grandes	2.70977	17.0426
('IPCC 2021', 'climate change', 'global warming potential (GWP100)')	Salar de Antofalla	13.0666	#REF!		('AWARE regionalized', 'Annual', 'All')	Salar de Antofalla	1.97468	12.4194
('IPCC 2021', 'climate change', 'global warming potential (GWP100)')	Salar de Centenario	12.8983	#REF!		('AWARE regionalized', 'Annual', 'All')	Salar de Centenario	2.11647	13.3111
('IPCC 2021', 'climate change', 'global warming potential (GWP100)')	Pozuelos	15.4115	#REF!		('AWARE regionalized', 'Annual', 'All')	Pozuelos	5.48664	34.5072
('IPCC 2021', 'climate change', 'global warming potential (GWP100)')	Salar de Salinas Grandes	13.5024	#REF!		('AWARE regionalized', 'Annual', 'All')	Salar de Salinas Grandes	2.11234	13.2852
('IPCC 2021', 'climate change', 'global warming potential (GWP100)')	Maricunga	9.2757	#REF!		('AWARE regionalized', 'Annual', 'All')	Maricunga	3.68484	23.1751
('IPCC 2021', 'climate change', 'global warming potential (GWP100)')	Salar de Uyuni	13.2833	#REF!		('AWARE regionalized', 'Annual', 'All')	Salar de Uyuni	3.34116	21.0136
('IPCC 2021', 'climate change', 'global warming potential (GWP100)')	Silver Peak	8.55801	#REF!		('AWARE regionalized', 'Annual', 'All')	Silver Peak	1.80232	11.3354
('IPCC 2021', 'climate change', 'global warming potential (GWP100)')	Kachi	14.0483	#REF!		('AWARE regionalized', 'Annual', 'All')	Kachi	2.32198	14.6037
('IPCC 2021', 'climate change', 'global warming potential (GWP100)')	Chaerhan	13.7795	#REF!		('AWARE regionalized', 'Annual', 'All')	Chaerhan	2.68043	16.8581
('IPCC 2021', 'climate change', 'global warming potential (GWP100)')	Qinghai Yiliping	13.6048	#REF!		('AWARE regionalized', 'Annual', 'All')	Qinghai Yiliping	3.12806	19.6733
('IPCC 2021', 'climate change', 'global warming potential (GWP100)')	Sal de los Angeles	14.0009	#REF!		('AWARE regionalized', 'Annual', 'All')	Sal de los Angeles	2.13771	13.4447

[truncated: 53 more sheets: B.10_LCA - Brine chem., B.11_LCA LSA, summary_statistics_Ang, summary_statistics_Ant, summary_statistics_Ari, summary_statistics_Ata, summary_statistics_Cau, summary_statistics_Cent, summary_statistics_Chaer, summary_statistics_Fen, summary_statistics_Hom, summary_statistics_Kach, summary_statistics_Mari, summary_statistics_Ola, summary_statistics_Pas, summary_statistics_Poz, summary_statistics_Rin, summary_statistics_Rio, summary_statistics_Sal, summary_statistics_SalG …]
